# Supplementary material for: A ubiquitin-like domain is required for stabilizing the N-terminal ATPase module of human SMCHD1
Source: Commun Biol. 2019 Jul 10;2:255. doi: 10.1038/s42003-019-0499-y (PMC6620310; doi:10.1038/s42003-019-0499-y)
Supplement: Supplementary file 3 — Supplementary Data [file 42003_2019_499_MOESM3_ESM.xlsx]

## Sheet: ATPase activity (5a)
WT	E147A	S135C	N139H	Q345R	H348R	T523K	G137E	E473Q	E473G	L194F	Y283C	G478E
0.900368	0.181909	1.31474	1.31858	1.53159	0.925459	1.46027	1.1473	0.556895	0.229482	0.275946	1.42203	0.134796
0.869649	0.17351	1.26579	1.31421	1.5612	0.851846	1.48214	1.12545	0.553869	0.21744	0.25573	1.44126	0.131265
0.925476	0.170495	1.35053	1.40294	1.58959	0.947049	1.53219	1.18052	0.610398	0.25549	0.331625	1.39387	0.150999
1.16946	0.317497	1.63198	1.17946	1.57506	0.606413	1.26223	1.33018	0.689418	0.255283	0.269414	1.24223	0.17553
1.11618	0.316528	1.48834	1.13769	1.48413	0.598432	1.18582	1.3148	0.659287	0.234374	0.237599	1.67323	0.154017
0.999969	0.337692	1.42862	1.12529	1.4638	0.567267	1.17249	1.314	0.646572	0.240935	0.227884	1.51509	0.227269
0.993656	0.183355
1.03489	0.229259
0.999579	0.161346
1.02567	0.147543
p-values
vs. WT	4.32852e-14	3.9231e-06	0.000358395	3.82676e-09	0.00191175	7.46629e-05	0.000265116	2.68304e-07	1.15934e-11	3.06416e-11	2.33217e-06	4.93001e-12

## Sheet: Native page (5b)
WT	S135C	N139H	Q345R	H348R	T523K	G137E	E473Q	E473G	L194F	Y283C	G478E
0.138192	0.100284	0.100118	0.101859	0.13789	0.158322	0.165385	0.062561	0.141072	0.010175	0.008233	0.004343
0.05424	0.123827	0.093087	0.12572	0.105634	0.085033	0.132641	0.136416	0.264706	0.026128	0.020232	0.018405
0.216333	0.091768	0.117373	0.115405	0.184012	0.134525	0.139856	0.100054	0.187207	0.002876	0.008392	-0.0012
0.153584	0.051082	0.06121	0.071065	0.057095	0.043434	0.210046	0.145493	0.213755	-0.01191	-0.01028	0.007175
0.083901
0.065981
0.058123
0.015516
0.110176
0.11878
0.159547
0.113356
0.126889
0.039202
0.039331
0.060496
p-value	0.997	0.965	0.838	0.925	0.989	p=0.074	0.99	p<0.001	p=0.003	p=0.004	p=0.003
vs. WT

## Sheet: cross-link (7c)
WT	S135C	G137E	N139H	Q345R	H348R	E473Q	E473G	T523K	L194F	Y283C	G478E	E147A
3.7277	2.37638	3.45501	3.3478	4.09842	3.31483	3.27793	3.49881	3.24039	1.01951	0.883022	1.57912	3.34008
3.72728	2.4084	3.17197	3.34248	4.00625	3.37861	3.22464	3.53679	3.60879	0.996467	0.873003	1.56981	3.68111
3.741	2.37611	3.22937	3.49042	3.87889	3.34827	3.8002	3.90815	3.36056
3.73238	2.46063	3.39645	3.27831	4.04474	3.53266	3.84337	4.14288	3.19753
3.3555
3.32352
p-value vs. WT	<0.001	0.14	0.25	0.014	0.31	0.59	0.41	0.23	<0.001	<0.001	<0.001	0.8
